# Supplementary material for: ﻿Chaetocapnodiummagnum and Chaetocapnodiumpolonicum from conifer resins disclose an unknown lifestyle in the Capnodiales (Dothideomycetes)
Source: MycoKeys. 2025 Jul 14;119:315–33. doi: 10.3897/mycokeys.119.159094 (PMC12280968; doi:10.3897/mycokeys.119.159094)
Supplement: XML Treatment for Chaetocapnodium magnum [file mycokeys.119.159094-treatment1.xml]

<!DOCTYPE tp:taxon-treatment
  PUBLIC "-//TaxonX//DTD Taxonomic Treatment Publishing DTD v0 20100105//EN" "tax-treatment-NSO.dtd">
<tp:taxon-treatment xmlns:tp="http://www.plazi.org/taxpub"><tp:treatment-meta><kwd-group><label>Taxon classification</label><kwd>
                <named-content content-type="kingdom">Fungi</named-content>
              </kwd><kwd>
                <named-content content-type="order">Capnodiales</named-content>
              </kwd><kwd>
                <named-content content-type="family">Capnodiaceae</named-content>
              </kwd></kwd-group><mixed-citation publication-type="journal"><person-group><name><surname>Czachura</surname><given-names>Paweł</given-names></name><name><surname>Janik</surname><given-names>Paulina</given-names></name><name><surname>Piątek</surname><given-names>Marcin</given-names></name></person-group><article-title>﻿<italic><tp:taxon-name><tp:taxon-name-part taxon-name-part-type="genus" reg="Chaetocapnodium">Chaetocapnodium</tp:taxon-name-part><tp:taxon-name-part taxon-name-part-type="species" reg="magnum">magnum</tp:taxon-name-part></tp:taxon-name></italic> and <italic><tp:taxon-name><tp:taxon-name-part taxon-name-part-type="genus" reg="Chaetocapnodium">Chaetocapnodium</tp:taxon-name-part><tp:taxon-name-part taxon-name-part-type="species" reg="polonicum">polonicum</tp:taxon-name-part></tp:taxon-name></italic> from conifer resins disclose an unknown lifestyle in the <tp:taxon-name><tp:taxon-name-part taxon-name-part-type="order">Capnodiales</tp:taxon-name-part></tp:taxon-name> (<tp:taxon-name><tp:taxon-name-part taxon-name-part-type="class">Dothideomycetes</tp:taxon-name-part></tp:taxon-name>)</article-title><source>MycoKeys</source><day>14</day><month>07</month><year>2025</year><volume>119</volume><fpage>315</fpage><lpage>333</lpage><pub-id pub-id-type="doi">10.3897/mycokeys.119.159094</pub-id></mixed-citation></tp:treatment-meta><tp:nomenclature><label>﻿</label><tp:taxon-name>
              <object-id xmlns:xlink="http://www.w3.org/1999/xlink" content-type="arpha" xlink:type="simple">566CFA80-301C-5D14-A79F-01FE3A2B7777</object-id>
              <tp:taxon-name-part taxon-name-part-type="genus" reg="Chaetocapnodium">Chaetocapnodium</tp:taxon-name-part>
              <tp:taxon-name-part taxon-name-part-type="species" reg="magnum">magnum</tp:taxon-name-part>
              <object-id xmlns:xlink="http://www.w3.org/1999/xlink" content-type="mycobank" xlink:type="simple">859572</object-id>
            </tp:taxon-name><tp:taxon-authority>Czachura, Janik &amp; Piątek</tp:taxon-authority><tp:taxon-status xmlns:xlink="http://www.w3.org/1999/xlink" xlink:type="simple">sp. nov.</tp:taxon-status><xref ref-type="fig" rid="F2">Figs 2</xref><xref ref-type="fig" rid="F3">, 3</xref></tp:nomenclature><tp:treatment-sec sec-type="etymology" id="SECID0EKYBG"><title>Etymology.</title><p>The name refers to the pycnidial size, which is the largest among all currently known species of this genus.</p></tp:treatment-sec><tp:treatment-sec sec-type="Typus" id="SECID0EPYBG"><title>Typus.</title><p>Poland • Podkarpackie Province, Krosno County, the Modrzyna Reserve, on resin of <tp:taxon-name><tp:taxon-name-part taxon-name-part-type="genus" reg="Larix">Larix</tp:taxon-name-part><tp:taxon-name-part taxon-name-part-type="species" reg="decidua">decidua</tp:taxon-name-part><tp:taxon-name-part taxon-name-part-type="infraspecific-rank">ssp.</tp:taxon-name-part><tp:taxon-name-part taxon-name-part-type="subspecies" reg="polonica">polonica</tp:taxon-name-part></tp:taxon-name>, 22 Oct. 2020, leg. P. Czachura (holotype: KRAM F-60024; culture ex-type: <abbrev xmlns:xlink="http://www.w3.org/1999/xlink" xlink:title="culture collection" id="ABBRID0EGZBG" xlink:type="simple">CBS</abbrev> 153154 = P0022).</p></tp:treatment-sec><tp:treatment-sec sec-type="description" id="SECID0EKZBG"><title>Description.</title><p>Hyphae hyaline (when young), pale brown or brown, smooth or verruculose, branched, septate, mostly constricted at septa, sometimes anastomosing, 2–7.5 μm wide. Pycnidia globose, subglobose, or pyriform, formed intercalary or terminal on hyphae; peridium composed of pale brown, brown, or pale olivaceous pseudoparenchymatous cells arranged in textura angularis, 44.5–209 × 35.5–158 μm. Setae absent or present, aseptate or one-septate, dark brown, rarely branched, 10.5–26 μm long. Ostiole absent or present, not well-developed or well-developed. Conidia release from ostiole or by rupture of peridium, hyaline or subhyaline, aseptate, globose or subglobose, smooth, 2.5–3.7 × 2.4–3.2 μm.</p><fig id="F2" position="float" orientation="portrait"><object-id xmlns:xlink="http://www.w3.org/1999/xlink" content-type="doi" xlink:type="simple">10.3897/mycokeys.119.159094.figure2</object-id><object-id xmlns:xlink="http://www.w3.org/1999/xlink" content-type="arpha" xlink:type="simple">7422CD26-747B-51B4-B86D-8B33476E5FFF</object-id><label>Figure 2.</label><caption><p>Morphology of cultures of <italic><tp:taxon-name><tp:taxon-name-part taxon-name-part-type="genus" reg="Chaetocapnodium">Chaetocapnodium</tp:taxon-name-part><tp:taxon-name-part taxon-name-part-type="species" reg="magnum">magnum</tp:taxon-name-part></tp:taxon-name></italic> (<abbrev xmlns:xlink="http://www.w3.org/1999/xlink" xlink:title="culture collection" id="ABBRID0EC1BG" xlink:type="simple">CBS</abbrev> 153154) after 2 weeks at 25 °C. <bold>A</bold>. <bold>B.</bold> Colony on <abbrev xmlns:xlink="http://www.w3.org/1999/xlink" xlink:title="malt extract agar" id="ABBRID0EK1BG" xlink:type="simple">MEA</abbrev>; <bold>C</bold>, <bold>D.</bold> Colony on <abbrev xmlns:xlink="http://www.w3.org/1999/xlink" xlink:title="oatmeal agar" id="ABBRID0ES1BG" xlink:type="simple">OA</abbrev>; <bold>E</bold>, <bold>F.</bold> Colony on <abbrev xmlns:xlink="http://www.w3.org/1999/xlink" xlink:title="potato dextrose agar" id="ABBRID0E11BG" xlink:type="simple">PDA</abbrev>; <bold>G</bold>, <bold>H.</bold> Colony on <abbrev xmlns:xlink="http://www.w3.org/1999/xlink" xlink:title="synthetic nutrient-poor agar" id="ABBRID0EC2BG" xlink:type="simple">SNA</abbrev>.</p></caption><graphic xmlns:xlink="http://www.w3.org/1999/xlink" xlink:href="mycokeys-119-315-g002.jpg" position="float" orientation="portrait" xlink:type="simple" id="oo_1373661.jpg"><uri content-type="original_file" xlink:type="simple">https://binary.pensoft.net/fig/1373661</uri></graphic></fig></tp:treatment-sec><tp:treatment-sec sec-type="description" id="SECID0EL2BG"><title>Culture characteristics.</title><p>Colonies on <abbrev xmlns:xlink="http://www.w3.org/1999/xlink" xlink:title="malt extract agar" id="ABBRID0ER2BG" xlink:type="simple">MEA</abbrev> convex, greenish black, greenish grey, or pale greenish grey, reaching 16 mm diam. after 2 weeks at 15 °C and 13 mm diam. after 2 weeks at 25 °C, margin lobate, reverse greenish black. Colonies on <abbrev xmlns:xlink="http://www.w3.org/1999/xlink" xlink:title="oatmeal agar" id="ABBRID0EV2BG" xlink:type="simple">OA</abbrev> flat, greenish black, reaching 9 mm diam. after 2 weeks at 15 °C and 12 mm diam. after 2 weeks at 25 °C, margin nearly entire, reverse greenish black. Colonies on <abbrev xmlns:xlink="http://www.w3.org/1999/xlink" xlink:title="potato dextrose agar" id="ABBRID0EZ2BG" xlink:type="simple">PDA</abbrev> convex, olivaceous black with fluffy, grey olivaceous aerial mycelium, reaching 15 mm diam. after 2 weeks at 15 °C and 12 mm diam. after 2 weeks at 25 °C, margin irregular from undulate to lobate, reverse olivaceous black. Colonies on <abbrev xmlns:xlink="http://www.w3.org/1999/xlink" xlink:title="synthetic nutrient-poor agar" id="ABBRID0E42BG" xlink:type="simple">SNA</abbrev> flat, grey olivaceous, with sparse aerial mycelium, reaching 11 mm diam. after 2 weeks at 15 °C and 11 mm diam. after 2 weeks at 25 °C, margin fimbriate, reverse grey olivaceous.</p><fig id="F3" position="float" orientation="portrait"><object-id xmlns:xlink="http://www.w3.org/1999/xlink" content-type="doi" xlink:type="simple">10.3897/mycokeys.119.159094.figure3</object-id><object-id xmlns:xlink="http://www.w3.org/1999/xlink" content-type="arpha" xlink:type="simple">C5D678B1-CA5C-5CF4-B969-D0F0FDEB6A33</object-id><label>Figure 3.</label><caption><p>Morphology of <italic><tp:taxon-name><tp:taxon-name-part taxon-name-part-type="genus" reg="Chaetocapnodium">Chaetocapnodium</tp:taxon-name-part><tp:taxon-name-part taxon-name-part-type="species" reg="magnum">magnum</tp:taxon-name-part></tp:taxon-name></italic> (<abbrev xmlns:xlink="http://www.w3.org/1999/xlink" xlink:title="culture collection" id="ABBRID0EU3BG" xlink:type="simple">CBS</abbrev> 153154). <bold>A–D.</bold> Pycnidia; <bold>E.</bold> Ruptured peridium with released conidia; <bold>F.</bold> Ostiole not well-developed; <bold>G</bold>, <bold>H.</bold> Ostioles well-developed with released conidia; <bold>I–K.</bold> Setae; <bold>L.</bold> Conidia. Scale bars: 100 µm (<bold>A, B</bold>); 10 µm (<bold>C–L</bold>).</p></caption><graphic xmlns:xlink="http://www.w3.org/1999/xlink" xlink:href="mycokeys-119-315-g003.jpg" position="float" orientation="portrait" xlink:type="simple" id="oo_1373662.jpg"><uri content-type="original_file" xlink:type="simple">https://binary.pensoft.net/fig/1373662</uri></graphic></fig></tp:treatment-sec><tp:treatment-sec sec-type="Additional specimen examined" id="SECID0EP4BG"><title>Additional specimen examined.</title><p>Poland • Świętokrzyskie Province, Kielce County, the Świętokrzyski National Park, the strict protection area Psarski Dół, on resin of <italic><tp:taxon-name><tp:taxon-name-part taxon-name-part-type="genus" reg="Abies">Abies</tp:taxon-name-part><tp:taxon-name-part taxon-name-part-type="species" reg="alba">alba</tp:taxon-name-part></tp:taxon-name></italic>, 16 Oct. 2020, leg. P. Czachura (KRAM F-60025; culture: <abbrev xmlns:xlink="http://www.w3.org/1999/xlink" xlink:title="culture collection" id="ABBRID0EA5BG" xlink:type="simple">CBS</abbrev> 153155 = P0023).</p></tp:treatment-sec><tp:treatment-sec sec-type="notes" id="SECID0EE5BG"><title>Notes.</title><p><italic><tp:taxon-name><tp:taxon-name-part taxon-name-part-type="genus" reg="Chaetocapnodium">Chaetocapnodium</tp:taxon-name-part><tp:taxon-name-part taxon-name-part-type="species" reg="magnum">magnum</tp:taxon-name-part></tp:taxon-name></italic> formed a highly distinct phylogenetic lineage within representatives of the genus <italic><tp:taxon-name><tp:taxon-name-part taxon-name-part-type="genus" reg="Chaetocapnodium">Chaetocapnodium</tp:taxon-name-part></tp:taxon-name></italic>. Morphologically, <italic><tp:taxon-name><tp:taxon-name-part taxon-name-part-type="genus" reg="Chaetocapnodium">Chaetocapnodium</tp:taxon-name-part><tp:taxon-name-part taxon-name-part-type="species" reg="magnum">magnum</tp:taxon-name-part></tp:taxon-name></italic> differs from the rest of the <italic><tp:taxon-name><tp:taxon-name-part taxon-name-part-type="genus" reg="Chaetocapnodium">Chaetocapnodium</tp:taxon-name-part></tp:taxon-name></italic> species by having the largest pycnidia amongst all currently known <italic><tp:taxon-name><tp:taxon-name-part taxon-name-part-type="genus" reg="Chaetocapnodium">Chaetocapnodium</tp:taxon-name-part></tp:taxon-name></italic> species. Moreover, all other species have straight setae in contrast to the occasionally branched setae observed in <italic><tp:taxon-name><tp:taxon-name-part taxon-name-part-type="genus" reg="Chaetocapnodium">Chaetocapnodium</tp:taxon-name-part><tp:taxon-name-part taxon-name-part-type="species" reg="magnum">magnum</tp:taxon-name-part></tp:taxon-name></italic>, a feature that is observed in the genus <italic><tp:taxon-name><tp:taxon-name-part taxon-name-part-type="genus" reg="Chaetocapnodium">Chaetocapnodium</tp:taxon-name-part></tp:taxon-name></italic> for the first time.</p></tp:treatment-sec></tp:taxon-treatment>
