# Supplementary material for: ﻿Chaetocapnodiummagnum and Chaetocapnodiumpolonicum from conifer resins disclose an unknown lifestyle in the Capnodiales (Dothideomycetes)
Source: MycoKeys. 2025 Jul 14;119:315–33. doi: 10.3897/mycokeys.119.159094 (PMC12280968; doi:10.3897/mycokeys.119.159094)
Supplement: XML Treatment for Chaetocapnodium polonicum [file mycokeys.119.159094-treatment2.xml]

<!DOCTYPE tp:taxon-treatment
  PUBLIC "-//TaxonX//DTD Taxonomic Treatment Publishing DTD v0 20100105//EN" "tax-treatment-NSO.dtd">
<tp:taxon-treatment xmlns:tp="http://www.plazi.org/taxpub"><tp:treatment-meta><kwd-group><label>Taxon classification</label><kwd>
                <named-content content-type="kingdom">Fungi</named-content>
              </kwd><kwd>
                <named-content content-type="order">Capnodiales</named-content>
              </kwd><kwd>
                <named-content content-type="family">Capnodiaceae</named-content>
              </kwd></kwd-group><mixed-citation publication-type="journal"><person-group><name><surname>Czachura</surname><given-names>Paweł</given-names></name><name><surname>Janik</surname><given-names>Paulina</given-names></name><name><surname>Piątek</surname><given-names>Marcin</given-names></name></person-group><article-title>﻿<italic><tp:taxon-name><tp:taxon-name-part taxon-name-part-type="genus" reg="Chaetocapnodium">Chaetocapnodium</tp:taxon-name-part><tp:taxon-name-part taxon-name-part-type="species" reg="magnum">magnum</tp:taxon-name-part></tp:taxon-name></italic> and <italic><tp:taxon-name><tp:taxon-name-part taxon-name-part-type="genus" reg="Chaetocapnodium">Chaetocapnodium</tp:taxon-name-part><tp:taxon-name-part taxon-name-part-type="species" reg="polonicum">polonicum</tp:taxon-name-part></tp:taxon-name></italic> from conifer resins disclose an unknown lifestyle in the <tp:taxon-name><tp:taxon-name-part taxon-name-part-type="order">Capnodiales</tp:taxon-name-part></tp:taxon-name> (<tp:taxon-name><tp:taxon-name-part taxon-name-part-type="class">Dothideomycetes</tp:taxon-name-part></tp:taxon-name>)</article-title><source>MycoKeys</source><day>14</day><month>07</month><year>2025</year><volume>119</volume><fpage>315</fpage><lpage>333</lpage><pub-id pub-id-type="doi">10.3897/mycokeys.119.159094</pub-id></mixed-citation></tp:treatment-meta><tp:nomenclature><label>﻿</label><tp:taxon-name>
              <object-id xmlns:xlink="http://www.w3.org/1999/xlink" content-type="arpha" xlink:type="simple">9995BC01-1DEA-5D0D-B026-9F490519878D</object-id>
              <tp:taxon-name-part taxon-name-part-type="genus" reg="Chaetocapnodium">Chaetocapnodium</tp:taxon-name-part>
              <tp:taxon-name-part taxon-name-part-type="species" reg="polonicum">polonicum</tp:taxon-name-part>
              <object-id xmlns:xlink="http://www.w3.org/1999/xlink" content-type="mycobank" xlink:type="simple">859573</object-id>
            </tp:taxon-name><tp:taxon-authority>Czachura, Janik &amp; Piątek</tp:taxon-authority><tp:taxon-status xmlns:xlink="http://www.w3.org/1999/xlink" xlink:type="simple">sp. nov.</tp:taxon-status><xref ref-type="fig" rid="F4">Figs 4</xref><xref ref-type="fig" rid="F5">, 5</xref></tp:nomenclature><tp:treatment-sec sec-type="etymology" id="SECID0E1BAI"><title>Etymology.</title><p>The name refers to Poland, where the fungus was collected.</p></tp:treatment-sec><tp:treatment-sec sec-type="Typus" id="SECID0E6BAI"><title>Typus.</title><p>Poland • Świętokrzyskie Province, Kielce County, the Świętokrzyski National Park, Psarska Góra, on resin of <italic><tp:taxon-name><tp:taxon-name-part taxon-name-part-type="genus" reg="Abies">Abies</tp:taxon-name-part><tp:taxon-name-part taxon-name-part-type="species" reg="alba">alba</tp:taxon-name-part></tp:taxon-name></italic>, 15 Oct. 2020, leg. P. Czachura (holotype: KRAM F-60026; culture ex-type: <abbrev xmlns:xlink="http://www.w3.org/1999/xlink" xlink:title="culture collection" id="ABBRID0EQCAI" xlink:type="simple">CBS</abbrev> 153156 = P0024).</p></tp:treatment-sec><tp:treatment-sec sec-type="description" id="SECID0EUCAI"><title>Description.</title><p>Hyphae hyaline, subhyaline, or pale brown, smooth or slightly verruculose, branched, septate, frequently constricted at septa, anastomosing, 2–6 μm wide. Pycnidia globose, subglobose, or pyriform, formed intercalary or terminal on hyphae; peridium composed of pale olivaceous or pale brown pseudoparenchymatous cells arranged in textura angularis, 32.5–113.5 × 25.5–79.5 μm. Setae absent or present, aseptate or 1–3-septate, brown or deep dark brown, 10–33 μm long. Ostiole absent or present, not well-developed or well-developed. Conidia release from ostiole or by rupture of peridium, hyaline or subhyaline, aseptate, globose or subglobose, smooth, 2.1–3.5 × 1.9–3.1 μm.</p><fig id="F4" position="float" orientation="portrait"><object-id xmlns:xlink="http://www.w3.org/1999/xlink" content-type="doi" xlink:type="simple">10.3897/mycokeys.119.159094.figure4</object-id><object-id xmlns:xlink="http://www.w3.org/1999/xlink" content-type="arpha" xlink:type="simple">DE8B45D8-E4A1-5C77-A983-D5EFE1799B0D</object-id><label>Figure 4.</label><caption><p>Morphology of cultures of <italic><tp:taxon-name><tp:taxon-name-part taxon-name-part-type="genus" reg="Chaetocapnodium">Chaetocapnodium</tp:taxon-name-part><tp:taxon-name-part taxon-name-part-type="species" reg="polonicum">polonicum</tp:taxon-name-part></tp:taxon-name></italic> (<abbrev xmlns:xlink="http://www.w3.org/1999/xlink" xlink:title="culture collection" id="ABBRID0EMDAI" xlink:type="simple">CBS</abbrev> 153156) after 2 weeks at 25 °C. <bold>A</bold>, <bold>B.</bold> Colony on <abbrev xmlns:xlink="http://www.w3.org/1999/xlink" xlink:title="malt extract agar" id="ABBRID0EUDAI" xlink:type="simple">MEA</abbrev>; <bold>C</bold>, <bold>D.</bold> Colony on <abbrev xmlns:xlink="http://www.w3.org/1999/xlink" xlink:title="oatmeal agar" id="ABBRID0E3DAI" xlink:type="simple">OA</abbrev>; <bold>E</bold>, <bold>F.</bold> Colony on <abbrev xmlns:xlink="http://www.w3.org/1999/xlink" xlink:title="potato dextrose agar" id="ABBRID0EEEAI" xlink:type="simple">PDA</abbrev>; <bold>G</bold>, <bold>H.</bold> Colony on <abbrev xmlns:xlink="http://www.w3.org/1999/xlink" xlink:title="synthetic nutrient-poor agar" id="ABBRID0EMEAI" xlink:type="simple">SNA</abbrev>.</p></caption><graphic xmlns:xlink="http://www.w3.org/1999/xlink" xlink:href="mycokeys-119-315-g004.jpg" position="float" orientation="portrait" xlink:type="simple" id="oo_1373663.jpg"><uri content-type="original_file" xlink:type="simple">https://binary.pensoft.net/fig/1373663</uri></graphic></fig></tp:treatment-sec><tp:treatment-sec sec-type="description" id="SECID0EVEAI"><title>Culture characteristics.</title><p>Colonies on <abbrev xmlns:xlink="http://www.w3.org/1999/xlink" xlink:title="malt extract agar" id="ABBRID0E2EAI" xlink:type="simple">MEA</abbrev> slightly convex, dark iron grey or greyish white, reaching 14 mm diam. after 2 weeks at 15 °C and 16 mm diam. after 2 weeks at 25 °C, margin slightly crenate, reverse dark iron grey. Colonies on <abbrev xmlns:xlink="http://www.w3.org/1999/xlink" xlink:title="oatmeal agar" id="ABBRID0E6EAI" xlink:type="simple">OA</abbrev> flat, dark iron grey with greyish white center, reaching 10 mm diam. after 2 weeks at 15 °C and 19 mm diam. after 2 weeks at 25 °C, margin entire, reverse dark iron grey. Colonies on <abbrev xmlns:xlink="http://www.w3.org/1999/xlink" xlink:title="potato dextrose agar" id="ABBRID0EDFAI" xlink:type="simple">PDA</abbrev> convex, dark iron grey, greyish white, or grey olivaceous, reaching 14 mm diam. after 2 weeks at 15 °C and 19 mm diam. after 2 weeks at 25 °C, margin lobate, reverse dark iron grey. Colonies on <abbrev xmlns:xlink="http://www.w3.org/1999/xlink" xlink:title="synthetic nutrient-poor agar" id="ABBRID0EHFAI" xlink:type="simple">SNA</abbrev> flat, grey olivaceous, reaching 12 mm diam. after 2 weeks at 15 °C and 17 mm diam. after 2 weeks at 25 °C, margin nearly entire to slightly fimbriate, reverse grey olivaceous.</p><fig id="F5" position="float" orientation="portrait"><object-id xmlns:xlink="http://www.w3.org/1999/xlink" content-type="doi" xlink:type="simple">10.3897/mycokeys.119.159094.figure5</object-id><object-id xmlns:xlink="http://www.w3.org/1999/xlink" content-type="arpha" xlink:type="simple">051F6A79-0C9F-5305-BC74-D4623635C823</object-id><label>Figure 5.</label><caption><p>Morphology of <italic><tp:taxon-name><tp:taxon-name-part taxon-name-part-type="genus" reg="Chaetocapnodium">Chaetocapnodium</tp:taxon-name-part><tp:taxon-name-part taxon-name-part-type="species" reg="polonicum">polonicum</tp:taxon-name-part></tp:taxon-name></italic> (<abbrev xmlns:xlink="http://www.w3.org/1999/xlink" xlink:title="culture collection" id="ABBRID0E5FAI" xlink:type="simple">CBS</abbrev> 153156). <bold>A.</bold> Hyphae; <bold>B.</bold> Anastomosing hyphae; <bold>C</bold>, <bold>D.</bold> Pycnidia formed intercalary on hyphae; <bold>E.</bold> Pycnidium with setae; <bold>G–I.</bold> Pycnidia with released conidia through ostioles; <bold>J.</bold> Well-developed ostiole; <bold>K–M.</bold> Setae; <bold>N.</bold> Conidia. Scale bars: 10 μm.</p></caption><graphic xmlns:xlink="http://www.w3.org/1999/xlink" xlink:href="mycokeys-119-315-g005.jpg" position="float" orientation="portrait" xlink:type="simple" id="oo_1373664.jpg"><uri content-type="original_file" xlink:type="simple">https://binary.pensoft.net/fig/1373664</uri></graphic></fig></tp:treatment-sec><tp:treatment-sec sec-type="notes" id="SECID0EZGAI"><title>Notes.</title><p><italic><tp:taxon-name><tp:taxon-name-part taxon-name-part-type="genus" reg="Chaetocapnodium">Chaetocapnodium</tp:taxon-name-part><tp:taxon-name-part taxon-name-part-type="species" reg="polonicum">polonicum</tp:taxon-name-part></tp:taxon-name></italic> is closely related to <italic><tp:taxon-name><tp:taxon-name-part taxon-name-part-type="genus" reg="Chaetocapnodium">Chaetocapnodium</tp:taxon-name-part><tp:taxon-name-part taxon-name-part-type="species" reg="philippinense">philippinense</tp:taxon-name-part></tp:taxon-name></italic> and <italic><tp:taxon-name><tp:taxon-name-part taxon-name-part-type="genus" reg="Chaetocapnodium">Chaetocapnodium</tp:taxon-name-part><tp:taxon-name-part taxon-name-part-type="species" reg="indonesiacum">indonesiacum</tp:taxon-name-part></tp:taxon-name></italic>. It is not possible to compare the morphology of <italic><tp:taxon-name><tp:taxon-name-part taxon-name-part-type="genus" reg="Chaetocapnodium">Ch.</tp:taxon-name-part><tp:taxon-name-part taxon-name-part-type="species" reg="polonicum">polonicum</tp:taxon-name-part></tp:taxon-name></italic> with <italic><tp:taxon-name><tp:taxon-name-part taxon-name-part-type="genus" reg="Chaetocapnodium">Ch.</tp:taxon-name-part><tp:taxon-name-part taxon-name-part-type="species" reg="philippinense">philippinense</tp:taxon-name-part></tp:taxon-name></italic> since the former is known only from its asexual morph and the latter from its sexual morph (<xref ref-type="bibr" rid="B38">Liu et al. 2015</xref>; <xref ref-type="bibr" rid="B1">Abdollahzadeh et al. 2020</xref>). However, <italic><tp:taxon-name><tp:taxon-name-part taxon-name-part-type="genus" reg="Chaetocapnodium">Ch.</tp:taxon-name-part><tp:taxon-name-part taxon-name-part-type="species" reg="polonicum">polonicum</tp:taxon-name-part></tp:taxon-name></italic> differs from <italic><tp:taxon-name><tp:taxon-name-part taxon-name-part-type="genus" reg="Chaetocapnodium">Ch.</tp:taxon-name-part><tp:taxon-name-part taxon-name-part-type="species" reg="philippinense">philippinense</tp:taxon-name-part></tp:taxon-name></italic> in <abbrev xmlns:xlink="http://www.w3.org/1999/xlink" xlink:title="28S rRNA gene" id="ABBRID0EUJAI" xlink:type="simple">LSU</abbrev> (2 bp), <abbrev xmlns:xlink="http://www.w3.org/1999/xlink" xlink:title="5.8S rRNA gene" id="ABBRID0EYJAI" xlink:type="simple">ITS</abbrev> (2 bp), <italic><abbrev xmlns:xlink="http://www.w3.org/1999/xlink" xlink:title="translation elongation factor 1-α gene" id="ABBRID0E4JAI" xlink:type="simple">tef1</abbrev></italic> (8 bp), and <italic>rpb2</italic> (16 bp) sequences, which is an adequate genetic distance for distinguishing species in the genus <italic><tp:taxon-name><tp:taxon-name-part taxon-name-part-type="genus" reg="Chaetocapnodium">Chaetocapnodium</tp:taxon-name-part></tp:taxon-name></italic> (see Discussion). It is also worth noting that, although not directly comparable between asexual and sexual morphs, setae in the sexual morph of <italic><tp:taxon-name><tp:taxon-name-part taxon-name-part-type="genus" reg="Chaetocapnodium">Ch.</tp:taxon-name-part><tp:taxon-name-part taxon-name-part-type="species" reg="philippinense">philippinense</tp:taxon-name-part></tp:taxon-name></italic> are up to 90 μm long (measurements taken from illustrations of this species in the original publication: <xref ref-type="bibr" rid="B38">Liu et al. 2015</xref>). Thus, they are significantly longer than setae in the asexual morph of <italic><tp:taxon-name><tp:taxon-name-part taxon-name-part-type="genus" reg="Chaetocapnodium">Ch.</tp:taxon-name-part><tp:taxon-name-part taxon-name-part-type="species" reg="polonicum">polonicum</tp:taxon-name-part></tp:taxon-name></italic>.</p><p>Morphologically, <italic><tp:taxon-name><tp:taxon-name-part taxon-name-part-type="genus" reg="Chaetocapnodium">Chaetocapnodium</tp:taxon-name-part><tp:taxon-name-part taxon-name-part-type="species" reg="polonicum">polonicum</tp:taxon-name-part></tp:taxon-name></italic> is significantly different from <italic><tp:taxon-name><tp:taxon-name-part taxon-name-part-type="genus" reg="Chaetocapnodium">Ch.</tp:taxon-name-part><tp:taxon-name-part taxon-name-part-type="species" reg="indonesiacum">indonesiacum</tp:taxon-name-part></tp:taxon-name></italic> (<xref ref-type="bibr" rid="B1">Abdollahzadeh et al. 2020</xref>). <italic><tp:taxon-name><tp:taxon-name-part taxon-name-part-type="genus" reg="Chaetocapnodium">Chaetocapnodium</tp:taxon-name-part><tp:taxon-name-part taxon-name-part-type="species" reg="polonicum">polonicum</tp:taxon-name-part></tp:taxon-name></italic> produces pycnidia (reaching 113.5 μm) and the longest setae (reaching 33 μm long) observed in asexual morphs (pycnidia) of all described <italic><tp:taxon-name><tp:taxon-name-part taxon-name-part-type="genus" reg="Chaetocapnodium">Chaetocapnodium</tp:taxon-name-part></tp:taxon-name></italic> species, in contrast to <italic><tp:taxon-name><tp:taxon-name-part taxon-name-part-type="genus" reg="Chaetocapnodium">Ch.</tp:taxon-name-part><tp:taxon-name-part taxon-name-part-type="species" reg="indonesiacum">indonesiacum</tp:taxon-name-part></tp:taxon-name></italic>, which has significantly smaller pycnidia ((20–)25–35(–48) μm) and lacks setae. Moreover, <italic><tp:taxon-name><tp:taxon-name-part taxon-name-part-type="genus" reg="Chaetocapnodium">Ch.</tp:taxon-name-part><tp:taxon-name-part taxon-name-part-type="species" reg="polonicum">polonicum</tp:taxon-name-part></tp:taxon-name></italic> forms well-developed ostioles (if present), in contrast to <italic><tp:taxon-name><tp:taxon-name-part taxon-name-part-type="genus" reg="Chaetocapnodium">Ch.</tp:taxon-name-part><tp:taxon-name-part taxon-name-part-type="species" reg="indonesiacum">indonesiacum</tp:taxon-name-part></tp:taxon-name></italic>, in which ostioles are not well-developed (if present), and <italic><tp:taxon-name><tp:taxon-name-part taxon-name-part-type="genus" reg="Chaetocapnodium">Ch.</tp:taxon-name-part><tp:taxon-name-part taxon-name-part-type="species" reg="polonicum">polonicum</tp:taxon-name-part></tp:taxon-name></italic> produces slightly larger conidia (reaching 3.5 μm) than <italic><tp:taxon-name><tp:taxon-name-part taxon-name-part-type="genus" reg="Chaetocapnodium">Ch.</tp:taxon-name-part><tp:taxon-name-part taxon-name-part-type="species" reg="indonesiacum">indonesiacum</tp:taxon-name-part></tp:taxon-name></italic> (reaching 2.8 μm). Finally, both species significantly differ in growth rate; colonies of <italic><tp:taxon-name><tp:taxon-name-part taxon-name-part-type="genus" reg="Chaetocapnodium">Ch.</tp:taxon-name-part><tp:taxon-name-part taxon-name-part-type="species" reg="polonicum">polonicum</tp:taxon-name-part></tp:taxon-name></italic> reached 16 mm diam. after 2 weeks at 25 °C, in contrast to colonies of <italic><tp:taxon-name><tp:taxon-name-part taxon-name-part-type="genus" reg="Chaetocapnodium">Ch.</tp:taxon-name-part><tp:taxon-name-part taxon-name-part-type="species" reg="indonesiacum">indonesiacum</tp:taxon-name-part></tp:taxon-name></italic> that reached 43 mm diam. in the same conditions.</p></tp:treatment-sec><ref-list><ref id="B38"><mixed-citation xmlns:xlink="http://www.w3.org/1999/xlink" xlink:type="simple"><person-group><name name-style="western"><surname>Liu</surname><given-names>JK</given-names></name><name name-style="western"><surname>Hyde</surname><given-names>KD</given-names></name><name name-style="western"><surname>Jones</surname><given-names>EBG</given-names></name><name name-style="western"><surname>Ariyawansa</surname><given-names>HA</given-names></name><name name-style="western"><surname>Bhat</surname><given-names>DJ</given-names></name><name name-style="western"><surname>Boonmee</surname><given-names>S</given-names></name><name name-style="western"><surname>Maharachchikumbura</surname><given-names>SSN</given-names></name><name name-style="western"><surname>McKenzie</surname><given-names>EHC</given-names></name><name name-style="western"><surname>Phookamsak</surname><given-names>R</given-names></name><name name-style="western"><surname>Phukhamsakda</surname><given-names>C</given-names></name><name name-style="western"><surname>Shenoy</surname><given-names>BD</given-names></name><name name-style="western"><surname>Abdel-Wahab</surname><given-names>MA</given-names></name><name name-style="western"><surname>Buyck</surname><given-names>B</given-names></name><name name-style="western"><surname>Chen</surname><given-names>J</given-names></name><name name-style="western"><surname>Chethana</surname><given-names>KWT</given-names></name><name name-style="western"><surname>Singtripop</surname><given-names>C</given-names></name><name name-style="western"><surname>Dai</surname><given-names>DQ</given-names></name><name name-style="western"><surname>Dai</surname><given-names>YC</given-names></name><name name-style="western"><surname>Daranagama</surname><given-names>DA</given-names></name><name name-style="western"><surname>Dissanayake</surname><given-names>AJ</given-names></name><name name-style="western"><surname>Doilom</surname><given-names>M</given-names></name><name name-style="western"><surname>D’souza</surname><given-names>MJ</given-names></name><name name-style="western"><surname>Fan</surname><given-names>XL</given-names></name><name name-style="western"><surname>Goonasekara</surname><given-names>ID</given-names></name><name name-style="western"><surname>Hirayama</surname><given-names>K</given-names></name><name name-style="western"><surname>Hongsanan</surname><given-names>S</given-names></name><name name-style="western"><surname>Jayasiri</surname><given-names>SC</given-names></name><name name-style="western"><surname>Jayawardena</surname><given-names>RS</given-names></name><name name-style="western"><surname>Karunarathna</surname><given-names>SC</given-names></name><name name-style="western"><surname>Li</surname><given-names>WJ</given-names></name><name name-style="western"><surname>Mapook</surname><given-names>A</given-names></name><name name-style="western"><surname>Norphanphoun</surname><given-names>C</given-names></name><name name-style="western"><surname>Pang</surname><given-names>KL</given-names></name><name name-style="western"><surname>Perera</surname><given-names>RH</given-names></name><name name-style="western"><surname>Persoh</surname><given-names>D</given-names></name><name name-style="western"><surname>Pinruan</surname><given-names>U</given-names></name><name name-style="western"><surname>Senanayake</surname><given-names>IC</given-names></name><name name-style="western"><surname>Somrithipol</surname><given-names>S</given-names></name><name name-style="western"><surname>Suetrong</surname><given-names>S</given-names></name><name name-style="western"><surname>Tanaka</surname><given-names>K</given-names></name><name name-style="western"><surname>Thambugala</surname><given-names>KM</given-names></name><name name-style="western"><surname>Tian</surname><given-names>Q</given-names></name><name name-style="western"><surname>Tibpromma</surname><given-names>S</given-names></name><name name-style="western"><surname>Udayanga</surname><given-names>D</given-names></name><name name-style="western"><surname>Wijayawardene</surname><given-names>NN</given-names></name><name name-style="western"><surname>Wanasinghe</surname><given-names>D</given-names></name><name name-style="western"><surname>Wisitrassameewong</surname><given-names>K</given-names></name><name name-style="western"><surname>Zeng</surname><given-names>XY</given-names></name><name name-style="western"><surname>Abdel-Aziz</surname><given-names>FA</given-names></name><name name-style="western"><surname>Adamcik</surname><given-names>S</given-names></name><name name-style="western"><surname>Bahkali</surname><given-names>AH</given-names></name><name name-style="western"><surname>Boonyuen</surname><given-names>N</given-names></name><name name-style="western"><surname>Bulgakov</surname><given-names>T</given-names></name><name name-style="western"><surname>Callac</surname><given-names>P</given-names></name><name name-style="western"><surname>Chomnunti</surname><given-names>P</given-names></name><name name-style="western"><surname>Greiner</surname><given-names>K</given-names></name><name name-style="western"><surname>Hashimoto</surname><given-names>A</given-names></name><name name-style="western"><surname>Hofstetter</surname><given-names>V</given-names></name><name name-style="western"><surname>Kang</surname><given-names>JC</given-names></name><name name-style="western"><surname>Lewis</surname><given-names>D</given-names></name><name name-style="western"><surname>Li</surname><given-names>XH</given-names></name><name name-style="western"><surname>Liu</surname><given-names>XZ</given-names></name><name name-style="western"><surname>Liu</surname><given-names>ZY</given-names></name><name name-style="western"><surname>Matsumura</surname><given-names>M</given-names></name><name name-style="western"><surname>Mortimer</surname><given-names>PE</given-names></name><name name-style="western"><surname>Rambold</surname><given-names>G</given-names></name><name name-style="western"><surname>Randrianjohany</surname><given-names>E</given-names></name><name name-style="western"><surname>Sato</surname><given-names>G</given-names></name><name name-style="western"><surname>Sri-Indrasutdhi</surname><given-names>V</given-names></name><name name-style="western"><surname>Tian</surname><given-names>CM</given-names></name><name name-style="western"><surname>Verbeken</surname><given-names>A</given-names></name><name name-style="western"><surname>von Brackel</surname><given-names>W</given-names></name><name name-style="western"><surname>Wang</surname><given-names>Y</given-names></name><name name-style="western"><surname>Wen</surname><given-names>TC</given-names></name><name name-style="western"><surname>Xu</surname><given-names>JC</given-names></name><name name-style="western"><surname>Yan</surname><given-names>JY</given-names></name><name name-style="western"><surname>Zhao</surname><given-names>RL</given-names></name><name name-style="western"><surname>Camporesi</surname><given-names>E</given-names></name></person-group> (<year>2015</year>) <article-title>Fungal diversity notes 1–110: Taxonomic and phylogenetic contributions to fungal species.</article-title><source>Fungal Diversity</source><volume>72</volume>: <fpage>1</fpage>–<lpage>197</lpage>. <ext-link xlink:href="10.1007/s13225-015-0324-y" ext-link-type="doi" xlink:type="simple">https://doi.org/10.1007/s13225-015-0324-y</ext-link></mixed-citation></ref><ref id="B1"><mixed-citation xmlns:xlink="http://www.w3.org/1999/xlink" xlink:type="simple"><person-group><name name-style="western"><surname>Abdollahzadeh</surname><given-names>J</given-names></name><name name-style="western"><surname>Groenewald</surname><given-names>JZ</given-names></name><name name-style="western"><surname>Coetzee</surname><given-names>MPA</given-names></name><name name-style="western"><surname>Wingfield</surname><given-names>MJ</given-names></name><name name-style="western"><surname>Crous</surname><given-names>PW</given-names></name></person-group> (<year>2020</year>) <article-title>Evolution of lifestyles in <tp:taxon-name><tp:taxon-name-part taxon-name-part-type="order">Capnodiales</tp:taxon-name-part></tp:taxon-name>.</article-title><source>Studies in Mycology</source><volume>95</volume>: <fpage>381</fpage>–<lpage>414</lpage>. <ext-link xlink:href="10.1016/j.simyco.2020.02.004" ext-link-type="doi" xlink:type="simple">https://doi.org/10.1016/j.simyco.2020.02.004</ext-link></mixed-citation></ref></ref-list></tp:taxon-treatment>
